# Supplementary material for: Morphometric Characterization and Preliminary Heritability Estimates of Body Measurements in the Polish Konik Populations
Source: Animals (Basel). 2026 Apr 14;16(8):1190. doi: 10.3390/ani16081190 (PMC13114266; doi:10.3390/ani16081190)
Supplement: Supplementary file 1 [file animals-16-01190-s001.zip]

Archive with 1 entries (1 files):
- animals-4037181-supplementary.pdf
